# Supplementary material for: VESPUCCI: Exploring Patterns of Gene Expression in Grapevine
Source: Front Plant Sci. 2016 May 10;7:633. doi: 10.3389/fpls.2016.00633 (PMC4862315; doi:10.3389/fpls.2016.00633)
Supplement: Table S1 — Complete list of imported experiments and platform in VESPUCCI. [file Table_1.XLSX]

## Sheet: Imported platforms
Platform access id	Platform name	Platform data source	Platform type	Platform alternative access id
GPL1320	[Vitis_Vinifera] Affymetrix Vitis vinifera (Grape) Genome Array	GEO	Microarray
GPL11004	Affymetrix GrapeGen Vitis vinifera Microarray [CDF: GrapeGena520510F]	GEO	Microarray
GPL13936	NimbleGen 090918 Vitus vinifera exp HX12	GEO	Microarray
GPL8025	GrapeArray 1.2 developed by the Italian-French Public Consortium for Grapevine Genome Characterizati	GEO	Microarray
GPL13450	Grape Custom Array 4x2K developed by Malacarne et al. for grapevine-P.viticola interaction analysis	GEO	Microarray
A-MEXP-1536	INRA Vitis vinifera oligo array 15K v3	ArrayExpress	Microarray
A-AFFY-162	Affymetrix Custom Array - GrapeGen [GrapeGena520510F]	ArrayExpress	Microarray	GPL11004
A-AFFY-78	Affymetrix GeneChip Vitis vinifera (Grape) Genome Array [Vitis_Vinifera]	ArrayExpress	Microarray	GPL1320
A-GEOD-13936	NimbleGen 090918 Vitus vinifera exp HX12	ArrayExpress	Microarray	GPL13936
A-MEXP-2292	NimbleGen 090918 Vitus vinifera	ArrayExpress	Microarray	GPL13936
A-MEXP-2309	NimbleGen 090918 Vitus vinifera exp HX12 (all probes including random genes)	ArrayExpress	Microarray	GPL13936
GPL19359	Illumina HiSeq 1000 (Vitis vinifera)	GEO	RNA-Seq
AB-5500XL	AB 5500xl Genetic Analyzer	SRA	RNA-Seq
GPL18579	Illumina HiSeq 2500 (Vitis vinifera subsp. silvestris)	GEO	RNA-Seq
GPL18740	Illumina HiSeq 2000 (Vitis vinifera)	GEO	RNA-Seq
GPL15528	Illumina Genome Analyzer IIx (Vitis vinifera)	GEO	RNA-Seq
GPL18580	Illumina HiSeq 2500 (Vitis vinifera)	GEO	RNA-Seq

## Sheet: Imported experiments
Experiment access id	Experiment data source	Experiment name
GSE11406	GEO	Expression data in individual grape berries during ripening initation
GSE11857	GEO	Gene expression patterns associated with grapevine resistance to downy mildew mediated by the Rpv1 and Rpv2 genes
GSE12842	GEO	Gene expression in grapevine in response to Bois noir infection
GSE17502	GEO	Photoperiod regulation of grape bud dormancy
GSE18596	GEO	RNAs expression profiling in a resistant and a susceptible grapevine cultivar to Plasmopara viticola
GSE20511	GEO	Expression profiling in grapevine berry during development and withering processes
GSE24561	GEO	Berry skin development in Norton grape: Distinct patterns of transcriptional regulation and flavonoid biosynthesis
GSE27180	GEO	Expression data from micropropagated Vitis vinifera when transferred to ex vitro conditions
GSE28779	GEO	Transcript and metabolite analysis in Trincadeira cultivar reveals novel information regarding the dynamics of grape ripening
GSE29948	GEO	Expression data from 35S::VvCBF4-overexpressing grapevines
GSE31594	GEO	short term abiotic stress Cabernet Sauvignon
GSE31660	GEO	Gene expression associated with compatible viral diseases in berry
GSE31662	GEO	Grape skin transcriptome in the berries cultured in vitro treated with exogenous abscisic acid
GSE31664	GEO	Grape skin transcriptome in the berries grown on the vine treated with exogenous abscisic acid
GSE31674	GEO	Pinot Noir berry transcriptome during ripening.
GSE31675	GEO	High temperature effect on Cabernet Sauvignon berries
GSE31677	GEO	Long-term Salt & Water Stress in Grapes
GSE32343	GEO	Grapevine response to Planococcus ficus feeding
GSE34634	GEO	Sauvignon blanc berry developmental
GSE35172	GEO	Transcripts and metabolites of grape ripening and aroma development
GSE36128	GEO	The grapevine expression atlas reveals a deep transcriptome shift driving the entire plant into a maturation program
GSE36234	GEO	Increasing the source/sink ratio in Vitis vinifera (cv Sangiovese) induces extensive transcriptome reprogramming and modifies berry ripening
GSE36632	GEO	Co-evolution between Grapevine rupestris stem pitting-associated virus and Vitis vinifera L. induces a decrease in defence responses and physiological performance associated with an increase in photos
GSE36849	GEO	Gene expression in leaves of grapevine plants under abiotic stress conditions: heat and water
GSE37743	GEO	Genome-wide analysis of the grapevine stilbene synthase multigenic family: genomic organization and expression profiles upon biotic and abiotic stresses
GSE40487	GEO	Selective defoliation affects plant growth, fruit transcriptional ripening program and flavonoid metabolism in grapevine.
GSE41206	GEO	Grape flesh and skin ripening transcriptomic profiling
GSE41423	GEO	Transcriptomic analysis during heat stress and after the following recovery in grapevine (Vitis vinifera L.) leaves
GSE41633	GEO	The plasticity of the grapevine berry transcriptome
GSE42345	GEO	Time course of grapevine bud development
GSE42909	GEO	Transcriptome analysis along berry development of \'Syrah\' x \'Pinot Noir\' offspring extreme for flavonoid content
GSE43043	GEO	Effect of temperature and irradiation intensity on grapevine berry ripening in Muscat Hamburg fruiting cuttings
GSE44213	GEO	Transcriptional responses to water deficit and Xylella fastidiosa (Pierce\'s disease) in Vitis vinifera
GSE44823	GEO	Perturbation of polyamine catabolism affects normal grape ripening of Trincadeira cultivar
GSE49569	GEO	Plasticity of the ripening process among berry classes
GSE56844	GEO	Next Generation Sequencing Facilitates Quantitative Analysis of Vitis flower Wild Type and the domesticated Vitis Transcriptomes
GSE58061	GEO	Transcriptome analysis during seed development provides insights into co-regulated and altered gene expression between a seeded wine grape variety and it seedless somatic variant.
GSE58958	GEO	The genome of the grape powdery mildew pathogen
GSE62744	GEO	Transcriptome analysis of 5 red Italian grapevine varieties during berry development
GSE63512	GEO	Transcriptome Comparison of Cabernet Sauvignon Grape Berries from Two Regions with Distinct Climate
GSE6404	GEO	V. vinifera \'Cabernet sauvignon\' and V. aestivalis \'Norton\' innoculated with Erysiphe necator conidiospores
E-MEXP-1282	ArrayExpress	Transcription profiling of grapevine cultivar Pinot Noir berry development during three seasons.
E-MEXP-1524	ArrayExpress	Transcription profiling of grapevine cell culture treated with methyly jasmonate, salicylic acids and ethanol controls
E-MEXP-1950	ArrayExpress	RRM transcriptomic analysis
E-MEXP-2102	ArrayExpress	Transcription profiling of Cabernet Sauvignon grape vine leaves from plantlets infected with the fungal pathogen Eutypa lata
E-MEXP-2337	ArrayExpress	Transcription profiling of Vitis vinifera cv. Cabernet-Sauvignon leaves obtained from plants grown in different enviroments and infected with vascular ascomycete fungus Eutypa lata.
E-MEXP-2541	ArrayExpress	Transcription profiling of Vitis vinifera cv. Malbec after exposure to UV-B radiation
E-MEXP-3045	ArrayExpress	Sulphur dioxide evokes large scale reprogramming of the grape berry transcriptome
E-MEXP-3803	ArrayExpress	Auto-grafting in grapevine 3 and 28 days after grafting
E-MTAB-1514	ArrayExpress	Response of Vitis vinifera to Eutypa lata infection
E-MTAB-1523	ArrayExpress	Response of grapevine shoot apex expression to grafting with rootstocks
E-MTAB-1610	ArrayExpress	Gene expression during graft union formation in auto- and hetero-grafts of grapevine
E-MTAB-1634	ArrayExpress	2011_culture in vitro_sugar anthocyanin
E-MTAB-2289	ArrayExpress	Time course of grapevine tendril and inflorescence development
E-MTAB-481	ArrayExpress	Transcriptional analysis of late ripening stages of grapevine berry
PRJNA168987	SRA	Vitis vinifera strain:Pinot noir
PRJNA227009	SRA	Vitis vinifera strain:Cabernet sauvignon
