# Supplementary material for: VESPUCCI: Exploring Patterns of Gene Expression in Grapevine
Source: Front Plant Sci. 2016 May 10;7:633. doi: 10.3389/fpls.2016.00633 (PMC4862315; doi:10.3389/fpls.2016.00633)
Supplement: Table S2 — Complete controlled vocabulary terms and structure used for the annotation of sample contrasts. [file Table_2.XLSX]

## Sheet: Sample annotation controlled vo
GENOMIC
	GENOTYPE
		GENOTYPE.CHARDONNAY
		GENOTYPE.MANZONI
		GENOTYPE.PINOT_NOIR
		GENOTYPE.GLOIRE_DE_MONTPELLIER
		GENOTYPE.TRINCADEIRA
		GENOTYPE.ARAGONES
		GENOTYPE.TOURIGA_NACIONAL
		GENOTYPE.VITIS_RIPARIA
		GENOTYPE.SEYVAL
		GENOTYPE.CABERNET_SAUVIGNON
		GENOTYPE.NORTON
		GENOTYPE.BOSCO
		GENOTYPE.CORVINA
		GENOTYPE.FREEDOM
		GENOTYPE.MUSCADINIA_ROTUNDIFOLIA
		GENOTYPE.MUSCAT_HAMBURG
		GENOTYPE.PERLETTE
		GENOTYPE.RIESLING
		GENOTYPE.SANGIOVESE
		GENOTYPE.SAUVIGNON_BLANC
		GENOTYPE.TEMPRANILLO
		GENOTYPE.CARIGNAN
		GENOTYPE.REFOSCO
		GENOTYPE.BARBERA
		GENOTYPE.NEGROAMARO
		GENOTYPE.PRIMITIVO
		GENOTYPE.SANGIOVESE_SEEDLESS_MUTANT
		GENOTYPE.CRIMSON_SEEDLESS
		GENOTYPE.CARIGNAN_RRM
		GENOTYPE.MERLOT
		GENOTYPE.UGNI_BLANC
		GENOTYPE.MALBEC
		GENOTYPE.VITIS_SILVESTRIS
	OVEREXPRESSION
		VvCBF4
	SEX
		MALE
		FEMALE
		HERMAPHRODITE
	RPV1 (resistance gene)
	RPV2 (resistance gene)
GROWTH
	EICHHORN-LORENZ
		EICHHORN-LORENZ.01 Winter bud
		EICHHORN-LORENZ.02 Bud scales opening
		EICHHORN-LORENZ.03 Wooly bud +/- green showing
		EICHHORN-LORENZ.04 Budburst; leaf tips visible
		EICHHORN-LORENZ.07 First leaf separated from shoot tip
		EICHHORN-LORENZ.09 2 to 3 leaves separated; shoots 2-4 cm long
		EICHHORN-LORENZ.12 5 leaves separated; shoots about 10 cm long; inflorescence clear
		EICHHORN-LORENZ.13 6 leaves separated
		EICHHORN-LORENZ.14 7 leaves separated
		EICHHORN-LORENZ.15 8 leaves separated, shoot elongating rapidly; single flowers in compact groups
		EICHHORN-LORENZ.16 10 leaves separated
		EICHHORN-LORENZ.17 12 leaves separated; inflorescence well developed, single flowers separated
		EICHHORN-LORENZ.18 14 leaves separated; flower caps still in place, but cap colour fading from green
		EICHHORN-LORENZ.19 About 16 leaves separated; beginning of flowering (first flower caps loosening)
		EICHHORN-LORENZ.20 10% caps off
		EICHHORN-LORENZ.21 30% caps off
		EICHHORN-LORENZ.23 17-20 leaves separated; 50% caps off (=flowering)
		EICHHORN-LORENZ.25 80% caps off
		EICHHORN-LORENZ.26 cap-fall complete
		EICHHORN-LORENZ.27 Setting; Young berries enlarging (>2mm diameter), bunch at right angles to stem
		EICHHORN-LORENZ.29 Berrie pepper-corn size (4mm diameter); bunches tending downwards
		EICHHORN-LORENZ.31 Berries pea-size (7 mm diameter)
		EICHHORN-LORENZ.32 Begining of bunch closure, berries touching (if bunches are tight)
		EICHHORN-LORENZ.33 Berries still hard and green
		EICHHORN-LORENZ.34 Berries begin to soften; Sugar start increasing; Veraison for white berries
		EICHHORN-LORENZ.35 Berries begin to colour and enlarge; Veraison for red berries
		EICHHORN-LORENZ.36 Berries with intermediate sugar values; mid-ripening
		EICHHORN-LORENZ.37 Berrie not quite ripe
		EICHHORN-LORENZ.38 Berries harvest ripe
		EICHHORN-LORENZ.39 Berrie over-ripe
		EICHHORN-LORENZ.41 After harvest; cane maturation complete
		EICHHORN-LORENZ.43 Beginning of leaf fall
		EICHHORN-LORENZ.47 End of leaf fall
	SEASON_YEAR
		2003
		2005
		2006
		2007
		2008
	GEOGRAPHIC_LOCATION
		VINEYARD.CS Location: Sona; Macro-area of Verona region: Bardolino; Coor: 45Â° 25\' 51N 10Â° 49\' 11E
		VINEYARD.PSP Location: S. Pietro Incariano; Macro-area of Verona region: Valpolicella; Coor: 45Â° 30\' 24N ; 10Â° 53\' 12E
		VINEYARD.BA Location: Affi; Macro-area of Verona region: Bardolino; Coor: 45Â° 33\' 23N 10Â° 47\' 50E
		VINEYARD.AM Location: Marcellise; Macro-area of Verona region: Soave; Coor: 45Â° 27\' 23N 11Â° 05\' 52E
		VINEYARD.FA Location: Arbizzano; Macro-area of Verona region: Valpolicella; Coor: 45Â° 29\' 41N 10Â° 56\' 42E
		VINEYARD.MN Location: Negrar; Macro-area of Verona region: Valpolicella; Coor: 45Â° 33\' 11N 10Â° 57\' 16E
		VINEYARD.VM Location: Sommacampagna; Macro-area of Verona region: Bardolino; Coor: 45Â° 25\' 10N 10Â° 50\' 20E
		VINEYARD.PM Location: Montorio; Macro-area of Verona region: Soave; Coor: 45Â° 27\' 17N 11Â° 03\' 14E
		VINEYARD.BM Location: Marano; Macro-area of Verona region: Valpolicella; Coor: 45Â° 33\' 33N 10Â° 54\' 15E
		VINEYARD.GIV Location: Cavaion; Macro-area of Verona region: Bardolino; Coor: 45Â° 31\' 23N 10Â° 46\' 06E
		VINEYARD.CC Location: Colognola; Macro-area of Verona region: Soave; Coor: 45Â° 26\' 30N 11Â° 11\' 42E
		VINEYARD.AI_MOLINI_SAN_MICHELE_ALLADIGE_ITALY Location: ai molini san michele alladige italy
		VINEYARD.ALBENGA_LIGURIA_ITALY Location: albenga liguria italy
		VINEYARD.ALENTEJO_PORTUGAL Location: alentejo portugal
		VINEYARD.BOLOGNA Location: bologna
		VINEYARD.COVIOLO-REGGIOEMILIA_ITALY Location: coviolo-reggioemilia italy
		VINEYARD.FES_MISSOURI_US Location: fes missouri us
		VINEYARD.GILGAL_JORDAN Location: gilgal jordan
		VINEYARD.IFAPA_CADIZ_SPAIN Location: ifapa cadiz spain
		VINEYARD.IMIDRA_MADRID_SPAIN Location: imidra madrid spain
		VINEYARD.MASUA_JORDAN Location: masua jordan
		VINEYARD.MONTEMORONOVO_PORTUGAL Location: montemoronovo portugal
		VINEYARD.NRIB_JAPAN Location: nrib japan
		VINEYARD.OREGONSU_US Location: oregonsu us
		VINEYARD.OSOYOOS_BC_CANADA Location: osoyoos bc canada
		VINEYARD.PEDAYA_JUDEA Location: pedaya judea
		VINEYARD.PLANSEL_MONTEMORO_NOVO_PORTUGAL Location: plansel montemoro novo portugal
		VINEYARD.TORREBLANCA_MURCIA_SPAIN Location: torreblanca murcia
		VINEYARD.UNIVERSIDADCATOLICA_CHILE Location: universidadcatolica chile
		VINEYARD.UNKOWN Unspecified vineyard or experimental field
		VINEYARD.GANSU_CHINA Gaotai region of Gansu province
		VINEYARD.CHANGLI_CHINA Changli region of Hebei province
		VINEYARD.BORDEAUX Vineyard in Bordeaux
		VINEYARD.SWAN_VALLEY Swan Valley region of Western Australia
		VINEYARD.CHATEAU_CRUZEAUX_INRA-BORDEAUX_FRANCE Chateau Cruzeaux, INRA experimental vineyard.
		VINEYARD.CONEGLIANO_ITALY Conegliano vineyard.
		VINEYARD.DOIS_PORTOS_PORTUGAL Dois Portos vineyard.
		VINEYARD.FINCA_EL_ENCIN_SPAIN Finca el Encin vineyard.
		VINEYARD.PLUMECOQ_EPARNAY_FRANCE Plumecoq Eparnay vineyard.
	ROOTSTOCK
		ROOTSTOCK.M4 M4 rootstock
		ROOTSTOCK.1103P 1103P rootstock
		ROOTSTOCK.RIPARIA_GLORIE Riparia Gloire de Montpellier Rootstock
		ROOTSTOCK.CABERNET_SAUVIGNON Cabernet Sauvignon rootstock
	TIME
	POST_HARVEST_WITHERING
MEASUREMENT
	DSB Densimetrically sorted berries
PLANT_ONTOLOGY
	STAGE
		PO:0007131_seedling_development_stage
	STRUCTURE
		PO:0009046_flower
		PO:0009029_stamen
		PO:0000055_bud
		PO:0025035_leaf
		PO:0009049_inflorescence
		PO:0009001_fruit
		PO:0009084_pericarp
		PO:0009085_exocarp
		PO:0009087_mesocarp
		PO:0009005_root
		PO:0009030_carpel
		PO:0009032_petal
		PO:0025281_pollen
		PO:0020122_inflorescence_axis
		PO:0009010_seed
		PO:0009047_stem
		PO:0025365_stem_apex_tendril
		PO:0000003_whole_plant
		PO:0008001_fruit_distal_end
		PO:0008002_fruit_proximal_end
		PO:0020038_petiole
		PO:0004709_axillary_bud
		PO:0009006_shoot_system
		PO:0020138_leaf_vein
		PO:0005052_plant_callus
		PO:0000037_shoot_apex
TREATMENT
	INOCULATION
		PLASMAPORA_VITICOLA
		ERYSIPHE_NECATOR
		XYLELLA_FASTIDIOSA
		TRICHODERMA_HARZANIUM_T39
	MECHANIC
		CLUSTER_THINNING
		DEFOLIATION
		WOUND
	INFECTION
		BOIS_NOIR
		VIRUS_GLRaV-3
		INSECT_PLANOCOCCUS_FICUS
		VIRUS_GRSPaV
		EUTYPA_LATA
	LIGHT
		IRRADIATION
		PHOTOPERIOD
		UV-B
	GLUCOSE
	JASMONIC_ACID
	ETHANOL
	METHYL_JASMONATE
	SALICYLIC_ACID
	SULFUR_DIOXIDE
	DIMETHYL_SULPHOXIDE
	TEMPERATURE
	OSMOTIC_POTENTIAL
	WATER_DEFICIT
	ABSCISIC_ACID
	GUAZATINE
	POLYETHYLENE_GLYCOL
	SALINITY
	HCN
